# Supplementary material for: Citreobenzofuran D–F and Phomenone A–B: Five Novel Sesquiterpenoids from the Mangrove-Derived Fungus Penicillium sp. HDN13-494
Source: Mar Drugs. 2022 Feb 13;20(2):137. doi: 10.3390/md20020137 (PMC8878823; doi:10.3390/md20020137)
Supplement: Supplementary file 1 [file marinedrugs-20-00137-s001.zip]

Archive with 1 entries (1 files):
- marinedrugs-1595556-SI.pdf
